# Supplementary material for: Evolutionary Shift of Insect Diapause Strategy in a Warming Climate: An Intra-Population Evidence from Asian Corn Borer
Source: Biology (Basel). 2023 May 24;12(6):762. doi: 10.3390/biology12060762 (PMC10294915; doi:10.3390/biology12060762)
Supplement: Supplementary file 1 [file biology-12-00762-s001.zip]

Archive with 2 entries (2 files):
- biology-2327950-Supplementary-Figures.pdf
- Table S1.xlsx
