# Supplementary material for: Evolutionary Shift of Insect Diapause Strategy in a Warming Climate: An Intra-Population Evidence from Asian Corn Borer
Source: Biology (Basel). 2023 May 24;12(6):762. doi: 10.3390/biology12060762 (PMC10294915; doi:10.3390/biology12060762)
Supplement: Supplementary file 1 [file biology-12-00762-s001.zip › Table S1.xlsx]

## Sheet: Voltinism assessment
Intrapopulation voltinism assessment in Asian corn borer in Qiqihar
Date of field infestation with neonate	Rep.	Diapause	Pupation	Total	Diapause incidence		% bivoltinism
						Mean		Mean
2016-06-10	1	18	85	103	17.4757		82.5243
	2	8	92	100	8		92
	3	23	76	99	23.2323		76.7677
2016-06-15	1	43	61	104	41.3462		58.6538
	2	32	78	110	29.0909		70.9091
	3	21	70	91	23.0769		76.9231
2016-06-20	1	22	63	85	25.8824		74.1176
	2	12	70	82	14.6341		85.3659
	3	28	144	172	16.2791		83.7209
2016-06-25	1	32	90	122	26.2295		73.7705
	2	8	92	100	8		92
	3	24	128	152	15.7895		84.2105
2016-06-30	1	48	123	171	28.0702		71.9298
	2	28	118	146	19.1781		80.8219
	3	36	62	98	36.7347		63.2653
2016-07-05	1	46	102	148	31.0811		68.9189
	2	22	105	127	17.3228		82.6772
	3	35	137	172	20.3488		79.6512
2016-07-10	1	79	50	129	61.2403		38.7597
	2	98	31	129	75.969		24.031
	3	94	17	111	84.6847		15.3153
2016-07-15	1	131	25	156	83.9744		16.0256
	2	76	9	85	89.4118		10.5882
	3	81	9	90	90		10
2016-07-20	1	156	3	159	98.1132		1.88679
	2	147	7	154	95.4545		4.54545
	3	183	0	183	100	43.7267	0	56.2733
2016-07-25	1	121	0	121	100
	2	167	0	167	100
	3	114	0	114	100
		1933	1847	3780	51.1376
2017-06-17	1	21	60	81	25.9259		74.0741
2017-06-24	1	27	72	99	27.2727		72.7273
	2	26	68	94	27.6596		72.3404
	3	28	78	106	26.4151		73.5849
2017-06-30	1	19	97	116	16.3793		83.6207
	2	26	101	127	20.4724		79.5276
	3	29	110	139	20.8633		79.1367
2017-07-06	1	52	84	136	38.2353		61.7647
	2	49	87	136	36.0294		63.9706
	3	60	101	161	37.2671		62.7329
2017-07-12	1	66	49	115	57.3913		42.6087
	2	49	38	87	56.3218		43.6782
	3	46	36	82	56.0976		43.9024
2017-07-18	1	74	36	110	67.2727		32.7273
	2	70	26	96	72.9167		27.0833
	3	59	30	89	66.2921		33.7079
2017-07-23	1	134	29	163	82.2086		17.7914
	2	99	22	121	81.8182		18.1818
	3	106	15	121	87.6033	47.6022	12.3967	52.3978
2017-07-29	1	127	1	128	99.2188
	2	97	1	98	98.9796
	3	134	0	134	100
		1398	1141	2539	55.061
2018-06-17	1	23	59	82	28.0488		71.9512
2018-06-26	1	18	52	70	25.7143		74.2857
	2	28	72	100	28		72
	3	26	61	87	29.8851		70.1149
2018-07-02	1	30	83	113	26.5487		73.4513
	2	23	96	119	19.3277		80.6723
	3	14	86	100	14		86
2018-07-08	1	53	87	140	37.8571		62.1429
	2	48	74	122	39.3443		60.6557
	3	48	78	126	38.0952		61.9048
2018-07-14	1	74	48	122	60.6557		39.3443
	2	59	41	100	59		41
	3	54	38	92	58.6957		41.3043
2018-07-20	1	84	27	111	75.6757		24.3243
	2	76	40	116	65.5172		34.4828
	3	74	40	114	64.9123		35.0877
2018-07-26	1	113	19	132	85.6061		14.3939
	2	112	20	132	84.8485		15.1515
	3	103	19	122	84.4262	48.7452	15.5738	51.2548
2018-07-31	1	38	0	38	100
	2	30	0	30	100
	3	42	0	42	100
		1170	1040	2210	52.9412
2019-06-25	1	26	80	106	24.5283		75.4717
	2	25	90	115	21.7391		78.2609
	3	28	88	116	24.1379		75.8621
2019-07-01	1	33	95	128	25.7812		74.2188
	2	26	90	116	22.4138		77.5862
	3	25	104	129	19.3798		80.6202
2019-07-07	1	49	96	145	33.7931		66.2069
	2	56	105	161	34.7826		65.2174
	3	61	111	172	35.4651		64.5349
2019-07-13	1	68	81	149	45.6376		54.3624
	2	69	77	146	47.2603		52.7397
	3	73	100	173	42.1965		57.8035
2019-07-19	1	74	33	107	69.1589		30.8411
	2	84	48	132	63.6364		36.3636
	3	78	47	125	62.4		37.6
2019-07-25	1	229	20	249	91.9679		8.03213
	2	204	22	226	90.2655		9.73451
	3	287	26	313	91.6933	47.0132	8.30671	52.9868
2019-07-31	1	229	0	229	100
	2	117	0	117	100
	3	181	0	181	100
		2022	1313	3335	60.6297
2020-06-27	1	37	93	130	28.4615		71.5385
2020-07-03	1	25	69	94	26.5957		73.4043
	2	33	82	115	28.6957		71.3043
	3	28	79	107	26.1682		73.8318
2020-07-09	1	31	100	131	23.6641		76.3359
	2	35	110	145	24.1379		75.8621
	3	37	110	147	25.1701		74.8299
2020-07-15	1	57	103	160	35.625		64.375
	2	60	97	157	38.2166		61.7834
	3	46	85	131	35.1145		64.8855
2020-07-21	1	79	44	123	64.2276		35.7724
	2	78	45	123	63.4146		36.5854
	3	70	40	110	63.6364	37.1637	36.3636	62.8363
2020-07-27	1	17	0	17	100
	2	149	0	149	100
	3	133	0	133	100
		915	1057	1972	46.3996
2021-06-29	1	40	92	132	30.303		69.697
2021-07-05	1	26	71	97	26.8041		73.1959
	2	28	79	107	26.1682		73.8318
	3	40	95	135	29.6296		70.3704
2021-07-11	1	22	121	143	15.3846		84.6154
	2	20	107	127	15.748		84.252
	3	30	121	151	19.8675		80.1325
2021-07-17	1	52	76	128	40.625		59.375
	2	66	72	138	47.8261		52.1739
	3	55	86	141	39.0071		60.9929
2021-07-23	1	118	41	159	74.2138		25.7862
	2	117	44	161	72.6708		27.3292
	3	149	46	195	76.4103	39.5891	23.5897	60.4109
2021-07-29	1	142	0	142	100
	2	116	0	116	100
	3	123	0	123	100
		1144	1051	2195	52.1185
